# Supplementary material for: An optimized BERT fine-tuned model using an artificial bee colony algorithm for automatic essay score prediction
Source: PeerJ Comput Sci. 2024 Sep 24;10:e2191. doi: 10.7717/peerj-cs.2191 (PMC11623024; doi:10.7717/peerj-cs.2191)
Supplement: Supplemental Information 1 [file peerj-cs-10-2191-s001.zip]

Archive with 3 entries (2 files):
- Reda.mlx
- __MACOSX/
- __MACOSX/._Reda.mlx
